# Supplementary material for: Tracing In-Hospital COVID-19 Outcomes: A Multistate Model Exploration (TRACE)
Source: Life (Basel). 2024 Sep 21;14(9):1195. doi: 10.3390/life14091195 (PMC11433282; doi:10.3390/life14091195)
Supplement: Supplementary file 1 [file life-14-01195-s001.zip]

Archive with 3 entries (3 files):
- Supplementary Material S2.m
- Supplementary Figures.pdf
- Supplementary Material S1.xlsx
