# Supplementary material for: Tracing In-Hospital COVID-19 Outcomes: A Multistate Model Exploration (TRACE)
Source: Life (Basel). 2024 Sep 21;14(9):1195. doi: 10.3390/life14091195 (PMC11433282; doi:10.3390/life14091195)
Supplement: Supplementary file 1 [file life-14-01195-s001.zip › Supplementary Material S1.xlsx]

## Sheet: Sheet1
id	from	to	entry	exit
1	1	3	0	7
2	1	3	0	7
3	1	3	0	12
4	1	3	0	9
5	1	3	0	39
6	1	3	0	5
7	1	3	0	16
8	1	3	0	8
9	1	3	0	5
10	1	3	0	7
11	1	3	0	7
12	1	3	0	8
13	1	3	0	4
14	1	3	0	17
15	1	3	0	23
16	1	3	0	3
17	1	4	0	16
18	1	3	0	9
19	1	3	0	19
20	1	3	0	9
21	1	3	0	6
22	1	3	0	7
23	1	3	0	7
24	1	3	0	15
25	1	3	0	4
26	1	3	0	4
27	1	4	0	8
28	1	3	0	8
29	1	2	0	0
29	2	1	0	9
29	1	3	9	17
30	1	3	0	6
31	1	3	0	6
32	1	4	0	7
33	1	3	0	9
34	1	2	0	1
34	2	1	1	14
34	1	4	14	16
35	1	3	0	12
36	1	4	0	11
37	1	3	0	12
38	1	4	0	15
39	1	2	0	0
39	2	1	0	11
39	1	4	11	12
40	1	3	0	9
41	1	2	0	1
41	2	1	1	6
41	1	3	6	12
42	1	3	0	11
43	1	2	0	3
43	2	1	3	11
43	1	4	11	12
44	1	3	0	11
45	1	3	0	11
46	1	3	0	11
47	1	3	0	10
48	1	3	0	10
49	1	3	0	10
50	1	3	0	9
51	1	3	0	9
52	1	3	0	8
53	1	3	0	8
54	1	3	0	8
55	1	4	0	7
56	1	4	0	7
57	1	2	0	0
57	2	1	0	7
57	1	4	7	8
58	1	3	0	7
59	1	4	0	6
60	1	3	0	6
61	1	3	0	5
62	1	4	0	5
63	1	4	0	5
64	1	3	0	5
65	1	4	0	5
66	1	4	0	5
67	1	3	0	8
68	1	3	0	8
69	1	3	0	9
70	1	3	0	9
71	1	3	0	8
72	1	3	0	5
73	1	3	0	5
74	1	3	0	5
75	1	4	0	4
76	1	3	0	5
77	1	3	0	4
78	1	3	0	4
79	1	3	0	4
80	1	3	0	4
81	1	3	0	4
82	1	3	0	4
83	1	3	0	4
84	1	3	0	4
85	1	3	0	4
86	1	3	0	4
87	1	3	0	4
